# Supplementary material for: Integrated Proteomics Based on 2D Gel Electrophoresis and Mass Spectrometry with Validations: Identification of a Biomarker Compendium for Oral Submucous Fibrosis—An Indian Study
Source: J Pers Med. 2022 Feb 3;12(2):208. doi: 10.3390/jpm12020208 (PMC8878868; doi:10.3390/jpm12020208)
Supplement: Supplementary file 1 [file jpm-12-00208-s001.zip]

Archive with 1 entries (1 files):
- jpm-1569101-supplementary.pdf
